# Supplementary material for: Super-resolution tactile sensor arrays with sparse units enabled by deep learning
Source: Sci Adv. 2025 Jul 2;11(27):eadv2124. doi: 10.1126/sciadv.adv2124 (PMC12219507; doi:10.1126/sciadv.adv2124)
Supplement: Supplementary file 2 — Movies S1 to S6 [file sciadv.adv2124_movies_s1_to_s6.zip]

Archive with 6 entries (6 files):
- adv2124_movie_s1.mp4
- adv2124_movie_s2.mp4
- adv2124_movie_s3.mp4
- adv2124_movie_s4.mp4
- adv2124_movie_s5.mp4
- adv2124_movie_s6.mp4
